# Supplementary material for: Design, Synthesis, and Antitumor Activity Evaluation of Proteolysis-Targeting Chimeras as Degraders of Extracellular Signal-Regulated Kinases 1/2
Source: Int J Mol Sci. 2023 Nov 14;24(22):16290. doi: 10.3390/ijms242216290 (PMC10671693; doi:10.3390/ijms242216290)
Supplement: Supplementary file 1 [file ijms-24-16290-s001.zip]

Archive with 1 entries (1 files):
- ijms-2705159-supplementary.pdf
